# Supplementary material for: Bedload Transport Monitoring in Alpine Rivers: Variability in Swiss Plate Geophone Response
Source: Sensors (Basel). 2020 Jul 22;20(15):4089. doi: 10.3390/s20154089 (PMC7436244; doi:10.3390/s20154089)
Supplement: Supplementary file 1 [file sensors-20-04089-s001.zip]

Archive with 2 entries (2 files):
- Data.zip
- supplementary material.pdf
